# Supplementary material for: Difference between emergent aquatic and terrestrial monocotyledonous herbs in relation to the coordination of leaf stomata with vein traits
Source: AoB Plants. 2020 Sep 11;12(5):plaa047. doi: 10.1093/aobpla/plaa047 (PMC7750939; doi:10.1093/aobpla/plaa047)
Supplement: plaa047_suppl_Supplementary_Data [file plaa047_suppl_supplementary_data.xlsx]

## Sheet: Raw data
Species	Leaf number	LA (cm2)	1° VLA (mm mm-2)	2° VLA (mm mm-2)	3° VLA (mm mm-2)	Minor VLA (mm mm-2)	1° VD (μm)	2° VD (μm)	3° VD (μm)	Minor VD (μm)	SD (no. mm-2)- abaxial surface	SD (no. mm-2)-paraxial surface	SL (μm)- abaxial surface	SL (μm)-paraxial surface	SW (μm)- abaxial surface	SW (μm)-paraxial surface	LT (μm)
Emergent aquatic monocotyledonous herbs
Alisma canaliculatum	1	72.695	0.0264007	0.0681973	1.30009	2.52678	1123.84	211.278	56.698	24.381	48.8296	58.9641	35.1352	38.9175	22.3273	22.586	507.907
Alisma canaliculatum	2	68.761	0.0289888	0.0799232	1.28286	2.86615	1068.97	340.675	51.969	22.354	44.2231	54.3575	36.2107	41.4728	23.3358	22.5273	450.281
Alisma canaliculatum	3	57.551	0.0325016	0.0784939	1.3112	2.41401	874.908	253.533	49.122	20.976	49.7509	48.8296	34.91	41.2773	19.8342	23.6105	447.886
Alisma canaliculatum	4	69.983	0.0275981	0.0733492	1.41477	2.67687	1225.47	295.789	44.393	18.071	51.5936	58.9641	35.5172	40.1213	21.5188	22.2033
Arundo donax	1	115.012	0.052269	0.97425	2.61099		1020.75	114.791	55.679		326.741	273.886	24.345	25.9372	10.1753	9.46467	229.241
Arundo donax	2	112.81	0.0500348	0.975957	2.61556		850.626	103.679	45.123		336.351	273.886	22.6664	25.9378	9.643	10.5233	248.368
Arundo donax	3	86.315	0.055998	0.975936	2.61551		939.547	96.101	41.998		312.326	317.131	22.4736	25.97	10.9433	9.833	235.66
Arundo donax	4	84.787	0.0474277	0.977807	2.62052		637.969	108.015	61.843		326.741	297.911	23.0863	23.8392	11.2615	11.4175
Arundo donax	5	59.495	0.04477	0.975871	2.61533		1190.88	109.196	57.115		336.351	240.25	20.0626	26.1608	8.91017	9.68033
Arundo donax	6	75.262	0.0510692	0.977731	2.62032		1155.41	108.005	62.997		331.546	302.716	23.0554	29.3945	11.3073	11.077
Canna glauca	1	91.312	0.0316136	0.716497	0.654182	1.20234	1201.07	98.651	42.64	13.554	172.98	70.0198	27.4858	28.5122	11.0083	11.0838	379.937
Canna glauca	2	135.013	0.0232429	0.420279	0.889022	1.65298	1095.18	94.787	33.885	10.649	153.76	83.3789	24.7305	27.5112	13.4152	10.7293	349.294
Canna glauca	3	116.898	0.0263777	0.61213	0.883296	2.60323	1301.08	94.863	42.64	12.867	163.37	75.5477	27.5597	26.7765	11.8152	10.4993	357.531
Canna glauca	4	94.374	0.0310117	0.540015	0.654211	1.51888	1451.59	99.738	41.298	10.964	163.37	67.2559	24.4578	26.1927	12.9412	11.5712
Canna indica	1	120.054	0.0178994	0.0968865	0.750456	3.47185	1492.33	384.206	67.366	34.532	151.358	80.1543	26.1073	23.8025	11.1533	10.658	318.739
Canna indica	2	106.083	0.019859	0.11448	0.94832	4.49661	1728.2	195.407	52.177	16.517	172.98	69.0985	26.8865	24.0372	11.8548	11.0723	293.174
Canna indica	3	107.813	0.0220613	0.111935	0.961757	3.81559	1416.81	323.126	46.013	17.103	151.358	62.6493	27.2705	23.8252	11.5717	11.7437	252.401
Canna indica	4	72.728	0.0297492	0.0927918	0.785939	5.14662	1205.61	152.978	56.484	19.557	158.565	75.5477	28.5185	23.151	11.6078	11.8648
Cortaderia selloana	1	124.564	0.127913	1.02331	1.67112		533.217	127.546	68.62		230.64		34.828		20.8503		615.44
Cortaderia selloana	2	125.588	0.107017	0.856139	1.63897		544.829	123.741	67.781		264.275		28.6185		19.8642		597.713
Cortaderia selloana	3	114.768	0.134192	1.07353	1.69346		575.636	126.531	57.607		206.615		26.1375		19.4488		603.357
Cortaderia selloana	4	97.371	0.12435	0.994801	1.69361		551.447	126.86	57.7		374.791		31.3978		21.6298
Cyperus alternifolius	1	47.579	0.0634313	0.978113	3.26038		320.727	132.741	27.15		29.482	374.791	30.008	27.961	17.309	11.1263	209.576
Cyperus alternifolius	2	29.538	0.0817828	0.97744	3.25813		397.299	123.758	31.662		16.2765	288.301	34.013	28.075	13.6345	10.757	217.145
Cyperus alternifolius	3	35.781	0.0788212	0.98561	3.28537		339.53	121.744	28.614		12.2842	374.791	30.821	26.697	13.4288	10.5635	165.218
Cyperus alternifolius	4	36.993	0.0669478	1.14131	3.80437		433.586	123.324	36.176		23.647	302.716	29.77	29.142	14.3933	11.4243
Cyperus alternifolius	5		0.0684285	0.986497	3.28832		282.506	124.764			14.741	321.936	30.755	28.075	13.8397	11.5312
Cyperus alternifolius	6		0.0772307	1.01135	3.37115		423.236	147.114			4.60657	307.521	29.634	29.473	12.98	10.6587
Limnocharis flava	1	118.719	0.0123923	0.11315	0.267661	5.25898	1348.55	295.931	55.565	19.12	129.735	81.9969	23.0242		15.466		287.155
Limnocharis flava	2	108.541	0.0129002	0.110104	0.397632	5.24867	1399.82	551.209	54.308	24.271	136.943	96.7379	24.0355		18.1407		343.661
Limnocharis flava	3	97.155	0.0133611	0.12651	0.499827	4.92012	1559	380.483	59.063	24.047	115.32	74.6264	23.5815		16.08		339.392
Limnocharis flava	4	86.834	0.0141316	0.120456	0.38688	4.50376	1170.94	304.855	42.428	16.196	129.735	87.5248	23.7025		16.2608
Oryza rufipogon	1	16.469	0.151466	0.976785	3.61881		132.629	90.987	56.818		518.941	384.401	16.2427	17.2868	10.9745	9.18067	498.445
Oryza rufipogon	2	18.638	0.177921	0.980945	2.78143		89.545	53.03	41.666		442.061	369.986	18.9287	16.4683	11.2925	8.65817	447.705
Oryza rufipogon	3	14.613	0.231951	1.31134	2.78143		159.81	110.109	53.165		490.111	365.181	16.9717	17.6165	10.348	9.90967	424.255
Oryza rufipogon	4	15.882	0.178107	1.30965	3.76296		98.557	68.601	41.666		369.986	369.986	17.6695	17.0297	11.5292	11.4125
Oryza sativa	1	65.499	0.0700118	0.652835	3.12608		634.138	98.775	53.03		389.206	245.055	16.2488	21.237	11.2467	10.5518	498.313
Oryza sativa	2	53.737	0.0704487	0.653841	3.61974		422.758	106.33	38.067		526.148	331.546	18.798	20.6585	11.838	11.556	509.475
Oryza sativa	3	88.251	0.0528957	0.654893	2.96222		253.655	102.342	53.03		475.696	345.961	17.8923	20.5113	11.1002	11.578	523.288
Oryza sativa	4	64.52	0.0687632	0.653969	3.1263		424.867	94.696	41.666		490.111	331.546	17.9648	18.8183	11.797	11.6153
Phragmites australis	1	9.975	0.14796	1.66409	6.67859		126.828	59.305	35.376		605.431	499.721	17.1837	21.902	7.32	9.692	167.129
Phragmites australis	2	10.012	0.153136	1.68172	6.74131		104.552	60.845	46.105		591.016	509.331	17.4088	17.6108	7.4555	7.59467	191.088
Phragmites australis	3	20.051	0.105611	1.77581	6.75332		133.688	51.101	33.775		701.531	571.796	14.2827	17.4515	7.53083	7.64867	169.465
Phragmites australis	4	10.003	0.146286	1.67357	6.6597		133.688	55.12	41.023		542.966	499.721	18.1567	16.2327	8.50233	7.04617
Pontederia cordata	1	145.998	0.0162221	0.323372	0.653922	3.61118	1374.36	106.33	65.388	34.298	245.055	177.785	23.3805	23.9993	10.8295	11.4403	338.955
Pontederia cordata	2	118.802	0.016514	0.233248	0.652571	3.60891	1471.16	102.342	56.944	37.876	206.615	177.785	24.2815	23.3763	10.6042	11.1383	313.065
Pontederia cordata	3	128.976	0.0168062	0.536978	0.653571	4.26403	1356.92	106.06	60.606	34.298	225.835	201.81	23.964	23.1458	10.711	11.9242	330.781
Pontederia cordata	4	131.789	0.0169013	0.426456	0.654247	3.27912	1612.27	121.27	60.724	34.089	172.98	148.955	23.5813	23.4448	10.8277	11.7823
Pontederia cordata	5	135.567	0.0173154	0.637935	0.653119	3.60666	1625.21	109.913	49.242	30.537	245.055	192.2	22.701	23.4658	10.641	11.6057
Pontederia cordata	6	97.543	0.0200465	0.367815	0.653487	3.27791	1678.55	113.888	60.606	22.726	235.445	163.37	23.7942	23.5807	11.0842	11.6557
Thalia dealbata	1	91.27	0.0207264	0.104774	3.95726		1902.41	213.645	22.152		350.766	193.161	20.4582	22.142	9.85767	11.2935	215.943
Thalia dealbata	2	96.245	0.0182628	0.120046	3.35497		1691.56	224.493	18.623		432.451	201.81	19.299	22.176	9.4955	12.1168	225.304
Thalia dealbata	3	93.056	0.0203254	0.173477	4.69263		1952.03	207.685	24.211		355.571	207.576	19.1963	21.3255	10.3178	11.7308	234.022
Thalia dealbata	4	156.718	0.0171434	0.102165	4.58949		1102.42	225.09	27.077		350.766	193.161	19.6265	21.4262	10.3312	11.6572
Thalia dealbata	5	115.012	0.0148215	0.123595	3.89574		1780.11	280.435	27.077		345.961	167.214	19.5273	22.2223	9.36583	11.8467
Thalia dealbata	6	112.81	0.0183893	0.13896	3.72222		1931.19	197.05	24.508		312.326	167.214	19.4972	22.4137	9.77367	11.9847
Typha angustifolia	1	42.858	0.787198	2.21903	6.10208		102.343	71.97	33.165		739.971	725.556	13.4855	14.3138	6.19717	6.60733	1336.61
Typha angustifolia	2	36.251	1.02924	1.96283	5.84695		107.137	64.838	21.71		648.676	663.091	12.8612	14.1407	6.18583	6.4755	1293.65
Typha angustifolia	3	31.153	0.985588	2.03594	6.5158		101.25	69.122	33.869		701.531	711.141	14.104	13.5488	6.68833	7.02117	1374.19
Typha angustifolia	4	46.984	0.638322	2.4377	6.58827		94.697	75.757	25.808		720.751	725.556	13.788	13.816	6.503	6.911
Typha angustifolia	5	51.96	0.833271	1.95918	1.95918						581.406	566.991	12.8852	13.1793	6.46067	6.41467
Typha angustifolia	6	38.309	0.744332	1.95632	1.95632						634.261	658.286	12.5943	13.4347	6.53817	6.49333
Typha orientalis	1	86.459	0.489839	0.653119	0.816399		125.056	83.419	53.165		86.6035	89.3674	37.6367	39.3037	18.8607	18.8723	1487.79
Typha orientalis	2	112.085	0.513755	0.685007	0.856259		121.034	87.449	47.913		81.0756	81.0756	38.403	38.634	19.7503	17.9227	1464.98
Typha orientalis	3	75.152	0.489445	0.652594	0.815742		102.342	68.181	56.818		99.5019	93.0527	37.2497	37.9623	20.1667	20.1883	1453.24
Typha orientalis	4	80.84	0.48902	0.652027	0.815034		140.202	102.342	56.944		94.8953	90.2887	37.569	38.8087	18.6563	19.735
Typha orientalis	5	107.186	0.475628	0.63417	0.792713		135.359	76.698	46.853		76.469	72.7838	36.6303	40.0113	18.2683	18.4347
Typha orientalis	6	86.01	0.461981	0.615974	0.769968		125.228	83.676	57.321		81.9969	83.8395	36.4953	36.3953	17.6173	18.5257
Terrestrial monocotyledonous herbs
Alpinia japonica	1	141.332	0.0254932	0.327063	4.95033		1228.7	34.143	21.712		223.433	4.60657	24.733	22.806	8.561	9.061	253.961
Alpinia japonica	2	145.757	0.0266025	0.29416	4.13695		815.33	45.454	24.621		187.395	9.21314	24.523	23.833	9.555	13.767	238.479
Alpinia japonica	3	112.581	0.0252503	0.497641	4.72815		958.456	41.709	24.911		201.81	4.60657	24.283	24.484	8.357	9.778	245.291
Alpinia japonica	4	109.303	0.0274787	0.827854	4.13914		1027.28	41.838	24.911		230.64	7.37051	24.008	23.353	8.761	11.642
Axonopus compressus	1	17.472	0.0819425	0.324032	3.95018		422.659	65.122	28.656		93.0527	70.0198	33.2528	29.3818	12.4185	10.0333	175.582
Axonopus compressus	2	22.113	0.0681861	0.323839	3.63376		464.925	85.548	39.027		109.636	84.7609	32.8077	33.0143	10.108	14.7402	171.284
Axonopus compressus	3	17.608	0.062943	0.323859	3.89219		348.534	61.497	48.021		103.187	85.6822	35.4452	33.1825	17.7597	15.2087	163.465
Axonopus compressus	4	18.117	0.0642049	0.323275	3.63813		507.191	84.33	40.609		99.5019	76.469	33.9895	34.3577	18.2987	15.87
Coix lacryma-jobi	1	28.041	0.0524696	0.321711	9.02414		298.865	94.772	34.242		115.32	34.5493	30.397	31.897	15.957	14.805	144.69
Coix lacryma-jobi	2	43.549	0.0445452	0.357615	8.93627		723.476	91.224	34.242		120.125	30.864	30.551	33.911	13.995	16.486	148.56
Coix lacryma-jobi	3	68.205	0.0382039	0.31004	8.91074		882.538	117.484	34.821		120.125	42.8411	30.073	33.007	15.564	13.282	153.742
Coix lacryma-jobi	4	59.997	0.040432	0.363518	8.76178		854.775	106.127	31.611		129.735	39.1558	29.199	33.035	14.046	14.465
Commelina communis	1	11.955	0.0613551	0.327318	0.832311	3.91055	464.925	51.196	24.657	6.024	42.8411	17.0443	31.713	36.5673	17.9148	21.7903	227.784
Commelina communis	2	11.969	0.0646671	0.329553	0.83149	4.4876	549.457	52.519	28.476	8.723	61.728	17.8121	34.0823	36.7762	18.4935	21.6367	291.468
Commelina communis	3	9.31	0.069667	0.32935	0.83456	4.02025	455.218	41.998	32.146	9.161	58.0428	19.6547	31.601	34.189	19.8982	21.5995	276.301
Commelina communis	4	12.612	0.0631621	0.328649	0.829378	3.68616	761.96	44.998	33.999	7.824	54.8182	17.1979	35.7325	33.96	21.537	17.6693
Cordylie fruticosa	1	81.172	0.0236325	0.327318	1.9778	0.648498	510.48	170.495	73.0245	23.847	230.64	52.5149	16.322	21.051	4.174	7.499	220.545
Cordylie fruticosa	2	74.403	0.0237033	0.329553	2.02616	0.70862	508.716	141.981	70.005	26.235	266.678	45.1444	17.9	17.248	5.326	6.749	237.827
Cordylie fruticosa	3	88.734	0.0225821	0.32935	2.04682	0.631632	637.307	144.734	63.9305	14.499	223.433	47.9083	19.238	19.644	5.502	8.283	213.955
Cordylie fruticosa	4	64.346	0.02791	0.328649	1.92721	0.691948	593.503	171.502	69.355	17.806	324.338	45.1444	17.116	17.998	5.705	8.249
Cyperus rotundus	1	43.874	0.0941264	0.981226	1.49248		257.9	46.687	29.013		97.6592		29.8622		12.7128		618.926
Cyperus rotundus	2	30.475	0.11832	0.981345	1.42705		216.191	40.693	31.135		95.8166		29.376		12.4043		560.869
Cyperus rotundus	3	39.542	0.101773	0.981437	1.3781		296.789	41.106	29.008		97.6592		31.4607		12.3877		463.052
Cyperus rotundus	4	62.921	0.0822825	0.977725	1.37719		423.985	44.639	28.903		115.164		33.6885		12.3322
Digitaria sanguinalis	1	10.777	0.130519	1.6558	13.8345		132.901	43.709	13.801		192.2	211.42	16.9945	18.719	8.626	7.233	134.608
Digitaria sanguinalis	2	12.314	0.130047	1.65903	12.3986		121.643	45.724	20.853		177.785	192.2	18.512	21.782	12.041	6.737	139.416
Digitaria sanguinalis	3	8.402	0.163068	1.65831	15.5412		131.057	53.16	21.195		139.345	244.258	18.0135	20.324	11.304	5.969	163.377
Digitaria sanguinalis	4	7.639	0.151983	1.65012	11.9497		132.955	43.832	15.166		168.175	206.615	18.5	21.458	10.908	6.728
Fargesia spathacea	1	19.827	0.0680688	0.680688	7.48865		254.358	53.165	20.833		194.603	124.93	20.523	18.977	6.83	6.925	114.796
Fargesia spathacea	2	18.765	0.066235	0.66235	7.46315		296.751	60.724	23.427		158.565	136.943	17.459	20.169	7.978	7.674	111.938
Fargesia spathacea	3	9.372	0.0852326	0.852326	8.33003		216.163	60.871	23.041		209.018	115.32	17.839	18.775	7.22	7.823	119.645
Fargesia spathacea	4	10.638	0.0829291	0.829291	7.47916		254.358	47.348	17.15		273.886	96.1002	17.08	19.798	6.841	6.177
Imperata cylindrica	1	49.76	0.0853879	0.683103	11.5933		166.838	79.905	30.303		209.018	187.395	19.007	15.107	8.762	7.674	163.751
Imperata cylindrica	2	37.484	0.0968547	0.774837	11.5547		206.447	61.694	24.7		194.603	165.773	17.08	16.575	8.005	9.607	194.576
Imperata cylindrica	3	42.804	0.089786	0.718288	13.2475		151.703	69.639	28.155		216.225	245.055	18.594	16.765	8.736	9.675	140.441
Imperata cylindrica	4	36.313	0.0940049	0.752039	12.0207		155.348	64.393	35.985		281.093	216.225	18.371	14.464	7.969	8.561
Maranta arundinacea	1	72.439	0.0239802	0.247555	6.57834		720.389	96.505	28.9985		74.6264		28.497		13.1015		357.354
Maranta arundinacea	2	64.513	0.028588	0.251523	5.0392		678.164	77.6175	31.9825		89.3674		29.467		12.4127		344.375
Maranta arundinacea	3	69.112	0.0279691	0.270277	5.7729		804.864	89.4925	27.046		101.344		28.56		12.656		332.711
Maranta arundinacea	4	88.312	0.0229153	0.242648	4.84451		846.054	77.525	26.76		63.5706		29.6		13.932
Oplismenus undulatifolius	1	14.525	0.0567504	0.840162	2.1004	0.937832	551.11	76.135	43.725	20.833	52.5149	27.6394	37.92	42.195	18.46	19.592	172.634
Oplismenus undulatifolius	2	17.137	0.050744	0.825631	2.06408	0.967946	678.289	89.155	63.89	22.168	50.6722	36.3919	40.022	38.763	19.592	20.331	179.497
Oplismenus undulatifolius	3	17.855	0.0470961	0.829942	2.07486	0.969662	468.246	94.999	60.606	18.939	54.3575	18.1192	40.613	36.927	19.765	18.212	181.061
Oplismenus undulatifolius	4	12.962	0.0548526	0.833144	2.08286	0.915098	599.528	72.367	51.171	19.034	69.0985	42.3804	39.509	41.421	19.808	18.212
Panicum bisulcatum	1	28.91	0.108786	0.870287	9.09106		583.567	72.069	20.833		172.98	245.055	17.851	15.254	9.494	6.976	125.837
Panicum bisulcatum	2	27.544	0.111113	0.888905	9.9184		547.861	75.852	22.727		230.64	266.678	18.23	15.6	9.387	7.561	131.247
Panicum bisulcatum	3	26.172	0.103469	0.827755	9.94523		535.046	79.545	22.806		209.018	237.848	18.598	15.937	8.191	8.382	133.933
Panicum bisulcatum	4	25.695	0.101234	0.80987	9.94959		515.734	75.852	18.939		209.018	245.055	18.973	15.012	9.02	6.071
Setaria viridis	1	24.071	0.104964	1.00649	9.63172		257.9	72.861	26.583		273.886	288.301	18.139	16.211	8.527	9.241	135.267
Setaria viridis	2	32.749	0.0932181	1.31457	11.1474		296.789	84.699	32.694		245.055	259.47	18.218	17.291	9.971	9.6	135.326
Setaria viridis	3	22.207	0.111348	1.31022	9.15073		339.188	79.545	28.409		223.433	245.055	16.977	15.278	7.74	8.761	111.145
Setaria viridis	4	30.516	0.0901101	0.98824	9.27498		341.827	80.975	25.76		252.263	252.263	18.536	15.484	9.02	8.112

## Sheet: Abbreviations
	LA	Leaf area
	VD	Vein diameter.
	SD	Stomatal density
	SL	Stomatal length
	VLA	Vein length per area
	LT	Leaf thickness
